# Supplementary material for: Correction to: Breed susceptibility for common surgically treated orthopaedic diseases in 12 dog breeds
Source: Acta Vet Scand. 2020 Feb 19;62:10. doi: 10.1186/s13028-020-0507-8 (PMC7031968; doi:10.1186/s13028-020-0507-8)
Supplement: Supplementary file 1 — Additional file 1. Control population calculations and raw registration numbers. [file 13028_2020_507_MOESM1_ESM.xlsx]

## Sheet: Reference population
Swedish control population		Absolute numbers from counties with more than 4 cases in study population for the breeds represented in all counties
County		Border collie	Cavalier King Charles spaniel	Chihuahua	English cocker spaniel	Flat-coated retriever	German shepherd dog	Golden retriever	Jack russel terrier	Labrador retriever	Rottweiler	Shetland sheepdog	Staffordshire bull terrier	Mixed-breed
Gävleborg		194	232	476	220	322	443	560	187	474	264	217	167	1257
Norrbotten		160	325	627	218	328	703	611	327	426	168	455	187	1206
Stockholm		641	1363	2784	1211	1098	2357	2210	1036	3331	1300	1132	1048	7454
Uppsala		244	303	578	364	261	788	756	289	755	297	320	221	1870
Västerbotten		137	346	463	242	335	659	519	241	452	154	215	150	1025
Västernorrland		150	243	354	204	268	950	607	111	531	267	273	191	1257
Västmanland		162	175	569	193	156	502	472	206	481	254	213	169	1307
	% of study sample	Adjusted numbers (% of study sample*absolute numbers)
Gävleborg	0.144681	28.0681	33.566	68.8681	31.8298	46.5872	64.0936	81.0213	27.0553	68.5787	38.1957	31.3957	24.1617	181.864
Norrbotten	0.0106383	1.70213	3.45745	6.67021	2.31915	3.48936	7.47872	6.5	3.47872	4.53191	1.78723	4.84043	1.98936	12.8298
Stockholm	0.251064	160.932	342.2	698.962	304.038	275.668	591.757	554.851	260.102	836.294	326.383	284.204	263.115	1871.43
Uppsala	0.546809	133.421	165.683	316.055	199.038	142.717	430.885	413.387	158.028	412.84	162.402	174.979	120.845	1022.53
Västerbotten	0.0106383	1.45745	3.68085	4.92553	2.57447	3.56383	7.01064	5.52128	2.56383	4.80851	1.6383	2.28723	1.59574	10.9043
Västernorrland	0.012766	1.91489	3.10213	4.51915	2.60426	3.42128	12.1277	7.74894	1.41702	6.77872	3.40851	3.48511	2.4383	16.0468
Västmanland	0.0234043	3.79149	4.09574	13.317	4.51702	3.65106	11.7489	11.0468	4.82128	11.2574	5.94468	4.98511	3.95532	30.5894
Control population		331.287	555.785	1113.32	546.921	479.098	1125.1	1080.08	457.466	1345.09	539.76	506.177	418.1	3146.2
Norwegian control population		Absolute numbers from counties with more than 4 cases in study population for the breeds represented in all counties
County		Border collie	Cavalier King Charles spaniel	Chihuahua	English cocker spaniel	Flat-coated retriever	German shepherd dog	Golden retriever	Jack russel terrier	Labrador retriever	Rottweiler	Shetland sheepdog	Staffordshire bull terrier	Mixed-breed
Akershus		646	868	1521	900	537	1092	1151	999	1456	790	607	1208	6415
Buskerud		624	330	752	426	278	564	605	518	538	482	253	371	2928
Hedmark		522	638	673	196	173	584	658	367	462	422	233	240	2678
Oppland		651	413	489	196	214	486	553	345	317	287	285	240	1930
Oslo		242	500	933	536	360	375	684	780	781	374	217	849	4595
Telemark		327	181	474	189	121	328	340	251	219	198	244	171	1801
Trøndelag		987	853	983	348	327	734	759	547	608	404	315	457	2944
Vestfold		315	288	674	346	334	515	557	414	343	287	234	553	2539
Østfold		437	446	1211	262	223	926	622	575	702	491	335	660	3777
	% of study sample	Adjusted numbers (% of study sample*absolute numbers)
Akershus	0.231102	149.292	200.596	351.505	207.991	124.102	252.363	265.998	230.87	336.484	182.57	140.279	279.171	1482.52
Buskerud	0.0863931	53.9093	28.5097	64.9676	36.8035	24.0173	48.7257	52.2678	44.7516	46.4795	41.6415	21.8575	32.0518	252.959
Hedmark	0.0799136	41.7149	50.9849	53.7819	15.6631	13.8251	46.6695	52.5832	29.3283	36.9201	33.7235	18.6199	19.1793	214.009
Oppland	0.0345572	22.4968	14.2721	16.8985	6.77322	7.39525	16.7948	19.1102	11.9222	10.9546	9.91793	9.84881	8.29374	66.6955
Oslo	0.449244	108.717	224.622	419.145	240.795	161.728	168.467	307.283	350.41	350.86	168.017	97.486	381.408	2064.28
Telemark	0.0604752	19.7754	10.946	28.6652	11.4298	7.31749	19.8359	20.5616	15.1793	13.2441	11.9741	14.7559	10.3413	108.916
Trøndelag	0.012959	12.7905	11.054	12.7387	4.50972	4.23758	9.51188	9.83585	7.08855	7.87905	5.23542	4.08207	5.92225	38.1512
Vestfold	0.0323974	10.2052	9.33045	21.8359	11.2095	10.8207	16.6847	18.0454	13.4125	11.1123	9.29806	7.58099	17.9158	82.257
Østfold	0.012959	5.66307	5.7797	15.6933	3.39525	2.88985	12	8.06048	7.4514	9.09719	6.36285	4.34125	8.55292	48.946
Control population		424.564	556.095	985.231	538.57	356.333	591.052	753.745	710.415	823.03	468.741	318.851	762.836	4358.73
Combined control population		Adjusted numbers (% of study sample Sweden*absolute numbers Sweden)+(% of study sample Norway*absolute numbers Norway)
		Border collie	Cavalier King Charles spaniel	Chihuahua	English cocker spaniel	Flat-coated retriever	German shepherd dog	Golden retriever	Jack russel terrier	Labrador retriever	Rottweiler	Shetland sheepdog	Staffordshire bull terrier	Mixed-breed
Control population		755.851	1111.88	2098.55	1085.49	835.43	1716.15	1833.82	1167.88	2168.12	1008.5	825.028	1180.94	7504.92
